# Supplementary material for: Asymmetry in Drug Permeability through the Cornea
Source: Pharmaceutics. 2021 May 11;13(5):694. doi: 10.3390/pharmaceutics13050694 (PMC8151369; doi:10.3390/pharmaceutics13050694)
Supplement: Supplementary file 1 [file pharmaceutics-13-00694-s001.zip]

Archive with 1 entries (1 files):
- pharmaceutics-1145160-supplementary.pdf
